# Supplementary material for: Hsa_circ_0003204 Knockdown Weakens Ox-LDL-Induced Cell Injury by Regulating miR-188-3p/TRPC6 Axis in Human Carotid Artery Endothelial Cells and THP-1 Cells
Source: Front Cardiovasc Med. 2021 Nov 29;8:731890. doi: 10.3389/fcvm.2021.731890 (PMC8666549; doi:10.3389/fcvm.2021.731890)
Supplement: Supplementary file 2 [file Data_Sheet_1.XLSX]

## Sheet: Fig 1
1A
0	25	50	100	200
0.922	1.095	1.85	3.562	3.83
1.018	1.123	1.69	2.982	3.69
1.1	1.235	2.39	3.286	4.12
1B
0	25	50	100	200
0.943	1.125	1.652	2.413	3.452
1.016	1.214	2.145	2.245	3.254
1.081	1.256	1.968	2.639	3.125
1C
0	25	50	100	200
0.964	0.865	0.812	0.654	0.465
1.013	0.921	0.764	0.612	0.398
1.063	0.945	0.739	0.583	0.425
1D
0	25	50	100	200
0.985	0.915	0.706	0.432	0.365
1.101	0.962	0.662	0.514	0.423
0.954	0.865	0.725	0.635	0.308
1E
0	25	50	100	200
1.006	1.365	1.425	2.369	2.986
1.109	0.958	1.652	2.156	3.415
0.925	1.263	1.311	2.614	3.254
1F
0	25	50	100	200
1.027	1.214	1.662	2.755	3.047
1.1	0.938	1.429	2.549	3.412
0.913	1.142	1.861	2.338	2.869

## Sheet: Fig 2
2C
circ_0003204-WT			circ_0003204-WT+miR-188-3p			circ_0003204-WT+miR-188-3p+pcDNA			circ_0003204-WT+miR-188-3p+TRPC6
0.966	1.12	0.96	0.358	0.321	0.402	0.465	0.501	0.398	0.869	0.945	0.786
2D
circ_0003204-WT			circ_0003204-WT+miR-188-3p			circ_0003204-WT+miR-188-3p+pcDNA			circ_0003204-WT+miR-188-3p+TRPC6
0.937	0.846	1.121	0.354	0.313	0.419	0.289	0.341	0.319	0.698	0.736	0.843
2E
	Anti-IgG			Anti-Ago2
circ_0003204	0.958	0.985	1.036	7.25	6.39	8.01
miR-188-3p	0.966	0.961	1.114	10.25	8.97	9.62
TRPC6	0.936	1.035	1.006	8.11	9.34	8.69
2F
	Anti-IgG			Anti-Ago2
circ_0003204	0.938	0.896	1.123	8.33	7.56	6.96
miR-188-3p	1.102	0.936	1.05	7.81	8.45	9.32
TRPC6	1.004	0.987	1.063	9.69	9.14	8.47

## Sheet: Fig 3
3A
vector			circ_0003204			si-con			si-circ_0003204
0.943	1.082	0.975	4.412	4.356	3.619	0.964	1.059	0.977	0.394	0.398	0.355
3B
vector			circ_0003204			si-con			si-circ_0003204
0.985	1.036	0.979	3.234	3.074	3.058	1.006	1.012	0.982	0.488	0.494	0.45
3C
miR-con			miR-188-3p			anti-miR-con			anti-miR-188-3p
1.027	1.007	0.966	4.31	4.121	4.661	1.048	0.984	0.968	0.229	0.284	0.324
3D
miR-con			miR-188-3p			anti-miR-con			anti-miR-188-3p
1.069	0.96	0.971	3.879	3.979	4.195	1.09	0.937	0.973	0.394	0.337	0.369
3E
vector			circ_0003204			si-con			si-circ_0003204
0.968	0.893	1.025	0.412	0.356	0.319	0.956	0.922	1.033	3.25	4.21	3.69
3F
vector			circ_0003204			si-con			si-circ_0003204
0.886	0.944	1.053	0.364	0.442	0.395	0.937	0.864	1.143	4.52	3.66	4.11
3G
miR-con			miR-188-3p			anti-miR-con			anti-miR-188-3p
1.042	0.947	0.873	0.398	0.514	0.447	1.132	0.896	0.938	2.69	2.18	3.01
3H
miR-con			miR-188-3p			anti-miR-con			anti-miR-188-3p
1.042	0.947	0.873	0.398	0.514	0.447	1.132	0.896	0.938	2.69	2.18	3.01
3I
vector			circ_0003204			circ_0003204+miR-con			circ_0003204+miR-188-3p
0.896	0.933	1.12	3.26	3.58	2.91	3.45	3.11	2.86	1.36	1.52	1.29
3J
si-con			si-circ_0003204			si-circ_0003204+anti-miR-con			si-circ_0003204+anti-miR-188-3p
0.938	0.858	1.113	0.398	0.425	0.571	0.339	0.374	0.443	0.758	0.886	0.698

## Sheet: Fig 4
4A
control			ox-LDL			ox-LDL+si-con			ox-LDL+si-circ_0003204			ox-LDL+si-circ_0003204+anti-miR-con			ox-LDL+si-circ_0003204+anti-miR-188-3p
1.001	1.077	0.922	0.48	0.389	0.454	0.422	0.404	0.412	0.686	0.847	0.715	0.839	0.865	0.858	0.524	0.427	0.457
4B
control			ox-LDL			ox-LDL+si-con			ox-LDL+si-circ_0003204			ox-LDL+si-circ_0003204+anti-miR-con			ox-LDL+si-circ_0003204+anti-miR-188-3p
106	95	89	45	39	52	54	49	42	85	79	91	93	86	80	54	48	60
4C
control			ox-LDL			ox-LDL+si-con			ox-LDL+si-circ_0003204			ox-LDL+si-circ_0003204+anti-miR-con			ox-LDL+si-circ_0003204+anti-miR-188-3p
1.067	1.027	0.906	0.46	0.49	0.53	0.54	0.48	0.43	0.78	0.83	0.71	0.88	0.82	0.76	0.59	0.48	0.44
4E
control			ox-LDL			ox-LDL+si-con			ox-LDL+si-circ_0003204			ox-LDL+si-circ_0003204+anti-miR-con			ox-LDL+si-circ_0003204+anti-miR-188-3p
1.06	0.98	0.84	3.25	3.35	2.98	3.36	3.75	3.18	1.56	1.43	1.66	1.47	1.35	1.29	2.63	2.82	2.41
4F
control			ox-LDL			ox-LDL+si-con			ox-LDL+si-circ_0003204			ox-LDL+si-circ_0003204+anti-miR-con			ox-LDL+si-circ_0003204+anti-miR-188-3p
8.32	6.58	7.36	21.54	24.12	20.56	25.32	23.41	26.35	11.42	13.21	9.86	10.24	11.52	8.96	18.89	20.45	17.26
4H
control			ox-LDL			ox-LDL+si-con			ox-LDL+si-circ_0003204			ox-LDL+si-circ_0003204+anti-miR-con			ox-LDL+si-circ_0003204+anti-miR-188-3p
1.088	1.004	0.908	3.44	3.02	3.29	3.39	3.45	3.06	1.84	1.58	1.77	1.49	1.58	1.68	2.23	2.48	2.66
4I
control			ox-LDL			ox-LDL+si-con			ox-LDL+si-circ_0003204			ox-LDL+si-circ_0003204+anti-miR-con			ox-LDL+si-circ_0003204+anti-miR-188-3p
1.193	0.887	0.92	0.43	0.49	0.41	0.53	0.44	0.48	0.75	0.84	0.8	0.86	0.83	0.79	0.56	0.59	0.48

## Sheet: Fig 5
5A
control			ox-LDL			ox-LDL+si-con			ox-LDL+si-circ_0003204			ox-LDL+si-circ_0003204+anti-miR-con			ox-LDL+si-circ_0003204+anti-miR-188-3p
121	103	132	452	375	536	598	512	547	256	321	189	181	286	232	458	398	426
5B
control			ox-LDL			ox-LDL+si-con			ox-LDL+si-circ_0003204			ox-LDL+si-circ_0003204+anti-miR-con			ox-LDL+si-circ_0003204+anti-miR-188-3p
289	335	398	1021	869	914	1124	1038	957	456	398	541	521	412	487	886	798	932
5C
control			ox-LDL			ox-LDL+si-con			ox-LDL+si-circ_0003204			ox-LDL+si-circ_0003204+anti-miR-con			ox-LDL+si-circ_0003204+anti-miR-188-3p
332	189	254	1028	1162	869	1038	878	954	458	632	501	447	551	495	862	991	756
5D
control			ox-LDL			ox-LDL+si-con			ox-LDL+si-circ_0003204			ox-LDL+si-circ_0003204+anti-miR-con			ox-LDL+si-circ_0003204+anti-miR-188-3p
1.86	1.68	1.99	4.25	4.02	3.65	2.98	3.75	4.12	2.21	1.96	2.32	2.36	2.03	1.74	3.25	4.01	2.89
5E
control			ox-LDL			ox-LDL+si-con			ox-LDL+si-circ_0003204			ox-LDL+si-circ_0003204+anti-miR-con			ox-LDL+si-circ_0003204+anti-miR-188-3p
32.2	27.5	28.9	11.3	12.5	13.6	14.2	10.2	11.9	20.3	24.2	19.7	22.3	24.5	25.2	12.9	13.8	14.7
5F
control			ox-LDL			ox-LDL+si-con			ox-LDL+si-circ_0003204			ox-LDL+si-circ_0003204+anti-miR-con			ox-LDL+si-circ_0003204+anti-miR-188-3p
1.06	0.98	0.92	3.25	2.95	3.18	3.32	3.74	3.18	1.44	1.53	1.66	1.49	1.62	1.32	2.69	3.01	2.41

## Sheet: Fig 6
6A
pcDNA			TRPC6
1.13	0.957	0.913	3.22	2.98	3.49
6B
control			ox-LDL			ox-LDL+miR-con			ox-LDL+miR-188-3p			ox-LDL+miR-188-3p+pcDNA			ox-LDL+miR-188-3p+TRPC6
1.047	0.907	1.046	3.234	3.474	3.058	2.591	3.298	2.878	1.452	1.785	1.599	1.643	1.75	1.395	2.017	2.388	2.663
6C
control			ox-LDL			ox-LDL+miR-con			ox-LDL+miR-188-3p			ox-LDL+miR-188-3p+pcDNA			ox-LDL+miR-188-3p+TRPC6
112	103	91	45	36	53	35	43	33	69	78	81	91	88	76	50	42	46
6D
control			ox-LDL			ox-LDL+miR-con			ox-LDL+miR-188-3p			ox-LDL+miR-188-3p+pcDNA			ox-LDL+miR-188-3p+TRPC6
1.109	0.981	0.91	0.59	0.62	0.53	0.56	0.49	0.53	0.77	0.84	0.89	0.83	0.78	0.75	0.56	0.52	0.48
6F
control			ox-LDL			ox-LDL+miR-con			ox-LDL+miR-188-3p			ox-LDL+miR-188-3p+pcDNA			ox-LDL+miR-188-3p+TRPC6
0.88	0.93	1.12	3.65	4.25	3.12	3.54	2.98	4.03	1.48	1.56	1.68	1.96	1.49	1.42	2.63	2.86	3.05
6G
control			ox-LDL			ox-LDL+miR-con			ox-LDL+miR-188-3p			ox-LDL+miR-188-3p+pcDNA			ox-LDL+miR-188-3p+TRPC6
6.59	5.63	7.12	25.05	24.1	30.2	24.01	25.9	26.7	14.52	16.2	12.9	14.94	13.7	15.4	21.9	19.7	22.6
6I
control			ox-LDL			ox-LDL+miR-con			ox-LDL+miR-188-3p			ox-LDL+miR-188-3p+pcDNA			ox-LDL+miR-188-3p+TRPC6
1.151	0.934	0.915	3.33	3.49	2.93	3.84	3.52	3.19	1.94	1.87	1.76	1.99	2.11	1.79	2.48	2.58	2.83
6J
control			ox-LDL			ox-LDL+miR-con			ox-LDL+miR-188-3p			ox-LDL+miR-188-3p+pcDNA			ox-LDL+miR-188-3p+TRPC6
1.172	0.911	0.917	0.532	0.495	0.475	0.448	0.492	0.482	0.79	0.84	0.81	0.753	0.848	0.744	0.49	0.52	0.43

## Sheet: Fig 7
7A
control			ox-LDL			ox-LDL+miR-con			ox-LDL+miR-188-3p			ox-LDL+miR-188-3p+pcDNA			ox-LDL+miR-188-3p+TRPC6
98	112	132	398	496	545	602	587	469	256	214	306	198	257	246	396	412	286
7B
control			ox-LDL			ox-LDL+miR-con			ox-LDL+miR-188-3p			ox-LDL+miR-188-3p+pcDNA			ox-LDL+miR-188-3p+TRPC6
225	286	335	985	756	812	921	854	658	421	369	478	339	471	421	854	726	668
7C
control			ox-LDL			ox-LDL+miR-con			ox-LDL+miR-188-3p			ox-LDL+miR-188-3p+pcDNA			ox-LDL+miR-188-3p+TRPC6
228	336	256	1125	1020	881	1086	896	768	441	358	379	412	502	318	585	841	657
7D
control			ox-LDL			ox-LDL+miR-con			ox-LDL+miR-188-3p			ox-LDL+miR-188-3p+pcDNA			ox-LDL+miR-188-3p+TRPC6
1.68	1.71	1.98	5.41	4.62	4.68	5.01	4.71	4.25	2.36	2.41	2.18	2	1.89	2.41	3.85	4.06	3.14
7E
control			ox-LDL			ox-LDL+miR-con			ox-LDL+miR-188-3p			ox-LDL+miR-188-3p+pcDNA			ox-LDL+miR-188-3p+TRPC6
33.5	28.6	31.2	10.6	14.2	12.5	12.9	13.2	11.8	23.5	18.6	21.8	24.5	26.8	22.4	13.2	14.8	11.6
7F
control			ox-LDL			ox-LDL+miR-con			ox-LDL+miR-188-3p			ox-LDL+miR-188-3p+pcDNA			ox-LDL+miR-188-3p+TRPC6
0.93	0.86	1.14	3.65	3.41	3.21	3.69	3.15	2.96	1.42	1.33	1.58	1.63	1.41	1.29	3.02	2.41	2.63
